# Supplementary material for: A Web-Delivered Acceptance and Commitment Therapy Intervention With Email Reminders to Enhance Subjective Well-Being and Encourage Engagement With Lifestyle Behavior Change in Health Care Staff: Randomized Cluster Feasibility Stud
Source: JMIR Form Res. 2020 Aug 7;4(8):e18586. doi: 10.2196/18586 (PMC7442951; doi:10.2196/18586)
Supplement: Multimedia Appendix 2 [file formative_v4i8e18586_app2.txt]

CONSORT-EHEALTH (V 1.6.1) - Submission/Publication Form
The CONSORT-EHEALTH checklist is intended for authors of randomized trials evaluating web-based and Internet-based applications/interventions, including mobile interventions, electronic games (incl multiplayer games), social media, certain telehealth applications, and other interactive and/or networked electronic applications. Some of the items (e.g. all subitems under item 5 - description of the intervention) may also be applicable for other study designs.

The goal of the CONSORT EHEALTH checklist and guideline is to be 
a) a guide for reporting for authors of RCTs, 
b) to form a basis for appraisal of an ehealth trial (in terms of validity)

CONSORT-EHEALTH items/subitems are MANDATORY reporting items for studies published in the Journal of Medical Internet Research and other journals / scientific societies endorsing the checklist.

Items numbered 1., 2., 3., 4a., 4b etc are original CONSORT or CONSORT-NPT (non-pharmacologic treatment) items. 
Items with Roman numerals (i., ii, iii, iv etc.) are CONSORT-EHEALTH extensions/clarifications.

As the CONSORT-EHEALTH checklist is still considered in a formative stage, we would ask that you also RATE ON A SCALE OF 1-5 how important/useful you feel each item is FOR THE PURPOSE OF THE CHECKLIST and reporting guideline (optional).

Mandatory reporting items are marked with a red *. 
In the textboxes, either copy & paste the relevant sections from your manuscript into this form - please include any quotes from your manuscript in QUOTATION MARKS, 
or answer directly by providing additional information not in the manuscript, or elaborating on why the item was not relevant for this study. 

YOUR ANSWERS WILL BE PUBLISHED AS  A SUPPLEMENTARY FILE TO YOUR PUBLICATION IN JMIR AND ARE CONSIDERED PART OF YOUR PUBLICATION (IF ACCEPTED). 
Please fill in these questions diligently. Information will not be copyedited, so please use proper spelling and grammar, use correct capitalization, and avoid abbreviations.

DO NOT FORGET TO SAVE AS PDF _AND_ CLICK THE SUBMIT BUTTON SO YOUR ANSWERS ARE IN OUR DATABASE !!!

Citation Suggestion (if you append the pdf as Appendix we suggest to cite this paper in the caption):
Eysenbach G, CONSORT-EHEALTH Group
CONSORT-EHEALTH: Improving and Standardizing Evaluation Reports of Web-based and Mobile Health Interventions
J Med Internet Res 2011;13(4):e126
URL: http://www.jmir.org/2011/4/e126/ <https://www.google.com/url?q=http://www.jmir.org/2011/4/e126/&sa=D&ust=1592836154576000&usg=AFQjCNFQnZ5slQy-NhC0YgkD8DSl6HtQ_g>
doi: 10.2196/jmir.1923
PMID: 22209829
* Required
Your name *
First Last
Your answer
Primary Affiliation (short), City, Country *
University of Toronto, Toronto, Canada
Your answer
Your e-mail address *
abc@gmail.com <mailto:abc@gmail.com>
Your answer
Title of your manuscript *
Provide the (draft) title of your manuscript.
Your answer
Name of your App/Software/Intervention *
If there is a short and a long/alternate name, write the short name
first and add the long name in brackets.
Your answer
Evaluated Version (if any)
e.g. "V1", "Release 2017-03-01", "Version 2.0.27913"
Your answer
Language(s) *
What language is the intervention/app in? If multiple languages are
available, separate by comma (e.g. "English, French")
Your answer
URL of your Intervention Website or App
e.g. a direct link to the mobile app on app in appstore (itunes, Google
Play), or URL of the website. If the intervention is a DVD or hardware,
you can also link to an Amazon page.
Your answer
URL of an image/screenshot (optional)
Your answer
Accessibility *
Can an enduser access the intervention presently?
access is free and open

access only for special usergroups, not open

access is open to everyone, but requires payment/subscription/in-app
purchases

app/intervention no longer accessible

Other:

Primary Medical Indication/Disease/Condition *
e.g. "Stress", "Diabetes", or define the target group in brackets after
the condition, e.g. "Autism (Parents of children with)", "Alzheimers
(Informal Caregivers of)"
Your answer
Primary Outcomes measured in trial *
comma-separated list of primary outcomes reported in the trial
Your answer
Secondary/other outcomes
Are there any other outcomes the intervention is expected to affect?
Your answer
AAQ-II
Recommended "Dose" *
What do the instructions for users say on how often the app should be used?
Approximately Daily

Approximately Weekly

Approximately Monthly

Approximately Yearly

"as needed"

Other:

Approx. Percentage of Users (starters) still using the app as
recommended after 3 months *
unknown / not evaluated

0-10%

11-20%

21-30%

31-40%

41-50%

51-60%

61-70%

71%-80%

81-90%

91-100%

Other:

Overall, was the app/intervention effective? *
yes: all primary outcomes were significantly better in intervention
group vs control

partly: SOME primary outcomes were significantly better in intervention
group vs control

no statistically significant difference between control and intervention

potentially harmful: control was significantly better than intervention
in one or more outcomes

inconclusive: more research is needed

Other:

Article Preparation Status/Stage *
At which stage in your article preparation are you currently (at the
time you fill in this form)
not submitted yet - in early draft status

not submitted yet - in late draft status, just before submission

submitted to a journal but not reviewed yet

submitted to a journal and after receiving initial reviewer comments

submitted to a journal and accepted, but not published yet

published

Other:

Journal *
If you already know where you will submit this paper (or if it is
already submitted), please provide the journal name (if it is not JMIR,
provide the journal name under "other")
not submitted yet / unclear where I will submit this

Journal of Medical Internet Research (JMIR)

JMIR mHealth and UHealth

JMIR Serious Games

JMIR Mental Health

JMIR Public Health

JMIR Formative Research

Other JMIR sister journal

Other:

Is this a full powered effectiveness trial or a pilot/feasibility trial? *
Pilot/feasibility

Fully powered

Manuscript tracking number *
If this is a JMIR submission, please provide the manuscript tracking
number under "other" (The ms tracking number can be found in the
submission acknowledgement email, or when you login as author in JMIR.
If the paper is already published in JMIR, then the ms tracking number
is the four-digit number at the end of the DOI, to be found at the
bottom of each published article in JMIR)
no ms number (yet) / not (yet) submitted to / published in JMIR

Other:

TITLE AND ABSTRACT
1a) TITLE: Identification as a randomized trial in the title
1a) Does your paper address CONSORT item 1a? *
I.e does the title contain the phrase "Randomized Controlled Trial"? (if
not, explain the reason under "other")
yes

Other:

1a-i) Identify the mode of delivery in the title
Identify the mode of delivery. Preferably use “web-based” and/or
“mobile” and/or “electronic game” in the title. Avoid ambiguous terms
like “online”, “virtual”, “interactive”. Use “Internet-based” only if
Intervention includes non-web-based Internet components (e.g. email),
use “computer-based” or “electronic” only if offline products are used.
Use “virtual” only in the context of “virtual reality” (3-D worlds). Use
“online” only in the context of “online support groups”. Complement or
substitute product names with broader terms for the class of products
(such as “mobile” or “smart phone” instead of “iphone”), especially if
the application runs on different platforms.
subitem not at all important
1

2

3

4

5

essential
Does your paper address subitem 1a-i? *
Copy and paste relevant sections from manuscript title (include quotes
in quotation marks "like this" to indicate direct quotes from your
manuscript), or elaborate on this item by providing additional
information not in the ms, or briefly explain why the item is not
applicable/relevant for your study
Your answer
"Champions for Health: A Web-Delivered Acceptance and Commitment Therapy
Intervention With Email Reminder to Enhance Subjective Well-Being and
Encourage Engagement With Lifestyle Behavior Change in Health Care Staff
a Randomized Cluster Feasibility Study"
1a-ii) Non-web-based components or important co-interventions in title
Mention non-web-based components or important co-interventions in title,
if any (e.g., “with telephone support”).
subitem not at all important
1

2

3

4

5

essential
Does your paper address subitem 1a-ii?
Copy and paste relevant sections from manuscript title (include quotes
in quotation marks "like this" to indicate direct quotes from your
manuscript), or elaborate on this item by providing additional
information not in the ms, or briefly explain why the item is not
applicable/relevant for your study
Your answer
n/a the study was web-based.
1a-iii) Primary condition or target group in the title
Mention primary condition or target group in the title, if any (e.g.,
“for children with Type I Diabetes”) Example: A Web-based and Mobile
Intervention with Telephone Support for Children with Type I Diabetes:
Randomized Controlled Trial
subitem not at all important
1

2

3

4

5

essential
Does your paper address subitem 1a-iii? *
Copy and paste relevant sections from manuscript title (include quotes
in quotation marks "like this" to indicate direct quotes from your
manuscript), or elaborate on this item by providing additional
information not in the ms, or briefly explain why the item is not
applicable/relevant for your study
Your answer
"Champions for Health: A Web-Delivered Acceptance and Commitment Therapy
Intervention With Email Reminder to Enhance Subjective Well-Being and
Encourage Engagement With Lifestyle Behavior Change in Health Care Staff
a Randomized Cluster Feasibility Study"
1b) ABSTRACT: Structured summary of trial design, methods, results, and
conclusions
NPT extension: Description of experimental treatment, comparator, care providers, centers, and blinding status.
1b-i) Key features/functionalities/components of the intervention and
comparator in the METHODS section of the ABSTRACT
Mention key features/functionalities/components of the intervention and
comparator in the abstract. If possible, also mention theories and
principles used for designing the site. Keep in mind the needs of
systematic reviewers and indexers by including important synonyms.
(Note: Only report in the abstract what the main paper is reporting. If
this information is missing from the main body of text, consider adding it)
subitem not at all important
1

2

3

4

5

essential
Does your paper address subitem 1b-i? *
Copy and paste relevant sections from the manuscript abstract (include
quotes in quotation marks "like this" to indicate direct quotes from
your manuscript), or elaborate on this item by providing additional
information not in the ms, or briefly explain why the item is not
applicable/relevant for your study
Your answer
"The objective of this study was to establish the feasibility and
acceptability of the inclusion of a self-guided, automated, web-based
acceptance and commitment therapy intervention in an existing health
promotion program, to improve subjective well-being and encourage
engagement with lifestyle behavior change."
1b-ii) Level of human involvement in the METHODS section of the ABSTRACT
Clarify the level of human involvement in the abstract, e.g., use
phrases like “fully automated” vs. “therapist/nurse/care
provider/physician-assisted” (mention number and expertise of providers
involved, if any). (Note: Only report in the abstract what the main
paper is reporting. If this information is missing from the main body of
text, consider adding it)
subitem not at all important
1

2

3

4

5

essential
Does your paper address subitem 1b-ii?
Copy and paste relevant sections from the manuscript abstract (include
quotes in quotation marks "like this" to indicate direct quotes from
your manuscript), or elaborate on this item by providing additional
information not in the ms, or briefly explain why the item is not
applicable/relevant for your study
Your answer
"For this 12-week, 4-armed, randomized controlled cluster feasibility
study, we recruited participants offline and randomly allocated them to
1 of 3 intervention arms or control (no well-being intervention) using
an automated web-based allocation procedure"
1b-iii) Open vs. closed, web-based (self-assessment) vs. face-to-face
assessments in the METHODS section of the ABSTRACT
Mention how participants were recruited (online vs. offline), e.g., from
an open access website or from a clinic or a closed online user group
(closed usergroup trial), and clarify if this was a purely web-based
trial, or there were face-to-face components (as part of the
intervention or for assessment). Clearly say if outcomes were
self-assessed through questionnaires (as common in web-based trials).
Note: In traditional offline trials, an open trial (open-label trial) is
a type of clinical trial in which both the researchers and participants
know which treatment is being administered. To avoid confusion, use
“blinded” or “unblinded” to indicated the level of blinding instead of
“open”, as “open” in web-based trials usually refers to “open access”
(i.e. participants can self-enrol). (Note: Only report in the abstract
what the main paper is reporting. If this information is missing from
the main body of text, consider adding it)
subitem not at all important
1

2

3

4

5

essential
Does your paper address subitem 1b-iii?
Copy and paste relevant sections from the manuscript abstract (include
quotes in quotation marks "like this" to indicate direct quotes from
your manuscript), or elaborate on this item by providing additional
information not in the ms, or briefly explain why the item is not
applicable/relevant for your study
Your answer
"we recruited participants offline"
1b-iv) RESULTS section in abstract must contain use data
Report number of participants enrolled/assessed in each group, the
use/uptake of the intervention (e.g., attrition/adherence metrics, use
over time, number of logins etc.), in addition to primary/secondary
outcomes. (Note: Only report in the abstract what the main paper is
reporting. If this information is missing from the main body of text,
consider adding it)
subitem not at all important
1

2

3

4

5

essential
Does your paper address subitem 1b-iv?
Copy and paste relevant sections from the manuscript abstract (include
quotes in quotation marks "like this" to indicate direct quotes from
your manuscript), or elaborate on this item by providing additional
information not in the ms, or briefly explain why the item is not
applicable/relevant for your study
Your answer
"124 participants who provided consent and were randomly allocated, 103
completed full registration and engaged with the program" the full
information is displayed in the CONSORT flow diagram.
1b-v) CONCLUSIONS/DISCUSSION in abstract for negative trials
Conclusions/Discussions in abstract for negative trials: Discuss the
primary outcome - if the trial is negative (primary outcome not
changed), and the intervention was not used, discuss whether negative
results are attributable to lack of uptake and discuss reasons. (Note:
Only report in the abstract what the main paper is reporting. If this
information is missing from the main body of text, consider adding it)
subitem not at all important
1

2

3

4

5

essential
Does your paper address subitem 1b-v?
Copy and paste relevant sections from the manuscript abstract (include
quotes in quotation marks "like this" to indicate direct quotes from
your manuscript), or elaborate on this item by providing additional
information not in the ms, or briefly explain why the item is not
applicable/relevant for your study
Your answer
"The procedure and randomization process proved feasible, and the
addition of the well-being module proved acceptable to health care
staff. However, participant engagement was limited, and no one completed
the full 12-week program. User feedback should be used to develop the
intervention to address poor engagement"
INTRODUCTION
2a) In INTRODUCTION: Scientific background and explanation of rationale
2a-i) Problem and the type of system/solution
Describe the problem and the type of system/solution that is object of
the study: intended as stand-alone intervention vs. incorporated in
broader health care program? Intended for a particular patient
population? Goals of the intervention, e.g., being more cost-effective
to other interventions, replace or complement other solutions? (Note:
Details about the intervention are provided in “Methods” under 5)
subitem not at all important
1

2

3

4

5

essential
Does your paper address subitem 2a-i? *
Copy and paste relevant sections from the manuscript (include quotes in
quotation marks "like this" to indicate direct quotes from your
manuscript), or elaborate on this item by providing additional
information not in the ms, or briefly explain why the item is not
applicable/relevant for your study
Your answer
"Poor mental health and emotional well-being underpin many physical
diseases and unhealthy lifestyles and can negatively impact an
individual’s ability to engage in healthy lifestyle behavior change.
Recent recognition that positive mental health and emotional well-being
are fundamental components of good health has given rise to a strong UK
mental health prevention agenda...Global mental health prevention has
incorporated diverse initiatives directed at different levels in
society, such as individual, community, and societal level regulations.
One key area, which has seen exponential growth, is that of
web-delivered interventions. The cost-effective benefits of
evidence-based, web-delivered therapies that improve mental health are
well established [25-27]; however, poor adherence and engagement remain
a significant factor that limits effectiveness [28,29] and application.
To address poor adherence and engagement, this study used a therapeutic
approach associated with positive adherence: acceptance and commitment
therapy"
2a-ii) Scientific background, rationale: What is known about the (type
of) system
Scientific background, rationale: What is known about the (type of)
system that is the object of the study (be sure to discuss the use of
similar systems for other conditions/diagnoses, if appropiate),
motivation for the study, i.e. what are the reasons for and what is the
context for this specific study, from which stakeholder viewpoint is the
study performed, potential impact of findings [2]. Briefly justify the
choice of the comparator.
subitem not at all important
1

2

3

4

5

essential
Does your paper address subitem 2a-ii? *
Copy and paste relevant sections from the manuscript (include quotes in
quotation marks "like this" to indicate direct quotes from your
manuscript), or elaborate on this item by providing additional
information not in the ms, or briefly explain why the item is not
applicable/relevant for your study
Your answer
"poor adherence and engagement remain a significant factor that limits
effectiveness and application" of web-delivered menatl health interventions.
2b) In INTRODUCTION: Specific objectives or hypotheses
Does your paper address CONSORT subitem 2b? *
Copy and paste relevant sections from the manuscript (include quotes in
quotation marks "like this" to indicate direct quotes from your
manuscript), or elaborate on this item by providing additional
information not in the ms, or briefly explain why the item is not
applicable/relevant for your study
Your answer
"The study objectives were to (1) determine whether the randomization
procedure was feasible, (2) determine whether the inclusion of an
ACT-based well-being intervention, within a web-based lifestyle behavior
change program, was acceptable to health care staff, (3) determine
whether the well-being intervention positively affected adherence and
engagement to the wider program, and (4) explore the impact of
additional intervention elements".
METHODS
3a) Description of trial design (such as parallel, factorial) including
allocation ratio
Does your paper address CONSORT subitem 3a? *
Copy and paste relevant sections from the manuscript (include quotes in
quotation marks "like this" to indicate direct quotes from your
manuscript), or elaborate on this item by providing additional
information not in the ms, or briefly explain why the item is not
applicable/relevant for your study
Your answer
"4-armed, cluster randomized controlled feasibility trial"
3b) Important changes to methods after trial commencement (such as
eligibility criteria), with reasons
Does your paper address CONSORT subitem 3b? *
Copy and paste relevant sections from the manuscript (include quotes in
quotation marks "like this" to indicate direct quotes from your
manuscript), or elaborate on this item by providing additional
information not in the ms, or briefly explain why the item is not
applicable/relevant for your study
Your answer
n/a no changes were made to methods after trial commenced.
3b-i) Bug fixes, Downtimes, Content Changes
Bug fixes, Downtimes, Content Changes: ehealth systems are often dynamic
systems. A description of changes to methods therefore also includes
important changes made on the intervention or comparator during the
trial (e.g., major bug fixes or changes in the functionality or content)
(5-iii) and other “unexpected events” that may have influenced study
design such as staff changes, system failures/downtimes, etc. [2].
subitem not at all important
1

2

3

4

5

essential
Does your paper address subitem 3b-i?
Copy and paste relevant sections from the manuscript (include quotes in
quotation marks "like this" to indicate direct quotes from your
manuscript), or elaborate on this item by providing additional
information not in the ms, or briefly explain why the item is not
applicable/relevant for your study
Your answer
no content changes were made during the study and no bug fixes/down time
was recorded.
4a) Eligibility criteria for participants
Does your paper address CONSORT subitem 4a? *
Copy and paste relevant sections from the manuscript (include quotes in
quotation marks "like this" to indicate direct quotes from your
manuscript), or elaborate on this item by providing additional
information not in the ms, or briefly explain why the item is not
applicable/relevant for your study
Your answer
"All staff employed by the health board at the time of the study were
eligible to participate. Eligibility criteria were being aged 18 years
or older, having access to an internet-enabled device, and ability to
read English and to provide consent".
4a-i) Computer / Internet literacy
Computer / Internet literacy is often an implicit “de facto” eligibility
criterion - this should be explicitly clarified.
subitem not at all important
1

2

3

4

5

essential
Does your paper address subitem 4a-i?
Copy and paste relevant sections from the manuscript (include quotes in
quotation marks "like this" to indicate direct quotes from your
manuscript), or elaborate on this item by providing additional
information not in the ms, or briefly explain why the item is not
applicable/relevant for your study
Your answer
To access the intervention the eligiblity criteria needed to be met
(above), to consent and use the webiste a registartion form needed to be
completed. Therefore anyone wishing to sue the webiste would need to be
able to use a web enabled device to a basic level i.e. filling in a form
online. during recruitment a brief explanation was made regarding the
website and use.
4a-ii) Open vs. closed, web-based vs. face-to-face assessments:
Open vs. closed, web-based vs. face-to-face assessments: Mention how
participants were recruited (online vs. offline), e.g., from an open
access website or from a clinic, and clarify if this was a purely
web-based trial, or there were face-to-face components (as part of the
intervention or for assessment), i.e., to what degree got the study team
to know the participant. In online-only trials, clarify if participants
were quasi-anonymous and whether having multiple identities was possible
or whether technical or logistical measures (e.g., cookies, email
confirmation, phone calls) were used to detect/prevent these.
subitem not at all important
1

2

3

4

5

essential
Does your paper address subitem 4a-ii? *
Copy and paste relevant sections from the manuscript (include quotes in
quotation marks "like this" to indicate direct quotes from your
manuscript), or elaborate on this item by providing additional
information not in the ms, or briefly explain why the item is not
applicable/relevant for your study
Your answer
"recruited participants between January 28 and February 7, 2019 at 4
hospital sites...Presentations were made at 4 site locations"
"Participants registered individually via the website. All participants
were required to provide consent using a checkbox process prior to
completing a registration form"
4a-iii) Information giving during recruitment
Information given during recruitment. Specify how participants were
briefed for recruitment and in the informed consent procedures (e.g.,
publish the informed consent documentation as appendix, see also item
X26), as this information may have an effect on user self-selection,
user expectation and may also bias results.
subitem not at all important
1

2

3

4

5

essential
Does your paper address subitem 4a-iii?
Copy and paste relevant sections from the manuscript (include quotes in
quotation marks "like this" to indicate direct quotes from your
manuscript), or elaborate on this item by providing additional
information not in the ms, or briefly explain why the item is not
applicable/relevant for your study
Your answer
"Electronic invitation and advertisements were displayed on the hospital
intranet, electronic, and physical notice boards. Presentations were
made at 4 site locations during induction training to a voluntary staff
Wellbeing Champions scheme". Thus advertisement was both via face to
face and electronic means however recruitment was entirely web based and
partiicpanst needed to visit the study website themselves complete the
consent form and then the reg form to take part.
4b) Settings and locations where the data were collected
Does your paper address CONSORT subitem 4b? *
Copy and paste relevant sections from the manuscript (include quotes in
quotation marks "like this" to indicate direct quotes from your
manuscript), or elaborate on this item by providing additional
information not in the ms, or briefly explain why the item is not
applicable/relevant for your study
Your answer
particippants completed self report time one and time two questionnaires
via the website "self-assessed primary outcome measures". "In week 12
participants were reminded, via the home page and weekly email, to
complete the time 2 outcome measures and provide feedback"
4b-i) Report if outcomes were (self-)assessed through online questionnaires
Clearly report if outcomes were (self-)assessed through online
questionnaires (as common in web-based trials) or otherwise.
subitem not at all important
1

2

3

4

5

essential
Does your paper address subitem 4b-i? *
Copy and paste relevant sections from the manuscript (include quotes in
quotation marks "like this" to indicate direct quotes from your
manuscript), or elaborate on this item by providing additional
information not in the ms, or briefly explain why the item is not
applicable/relevant for your study
Your answer
"self-assessed primary outcome measures"
4b-ii) Report how institutional affiliations are displayed
Report how institutional affiliations are displayed to potential
participants [on ehealth media], as affiliations with prestigious
hospitals or universities may affect volunteer rates, use, and reactions
with regards to an intervention.(Not a required item – describe only if
this may bias results)
subitem not at all important
1

2

3

4

5

essential
Does your paper address subitem 4b-ii?
Copy and paste relevant sections from the manuscript (include quotes in
quotation marks "like this" to indicate direct quotes from your
manuscript), or elaborate on this item by providing additional
information not in the ms, or briefly explain why the item is not
applicable/relevant for your study
Your answer
The about us page on the website diplayed the university affiliations
clearly. The primary researcher wore an ID badge and all electornic
adverts/study info contained the unvisersity affiliations.
5) The interventions for each group with sufficient details to allow
replication, including how and when they were actually administered
5-i) Mention names, credential, affiliations of the developers,
sponsors, and owners
Mention names, credential, affiliations of the developers, sponsors, and
owners [6] (if authors/evaluators are owners or developer of the
software, this needs to be declared in a “Conflict of interest” section
or mentioned elsewhere in the manuscript).
subitem not at all important
1

2

3

4

5

essential
Does your paper address subitem 5-i?
Copy and paste relevant sections from the manuscript (include quotes in
quotation marks "like this" to indicate direct quotes from your
manuscript), or elaborate on this item by providing additional
information not in the ms, or briefly explain why the item is not
applicable/relevant for your study
Your answer
"Following a participatory design process [52-55], NHS staff (n=39),
researchers, ACT practitioners, mental health experts, and computer
scientists worked together to co-design the website and intervention
through a series of exploratory interviews, focus groups, usability
sessions, and a pilot evaluation. We developed an automated,
interactive, 12-week, self-guided intervention called ACTivate your
Wellbeing for predetermined sequential release" The primary author and
second author developed the intervention with the final author based on
freely available information relating to ACT. The funders are noted in
the MS.
5-ii) Describe the history/development process
Describe the history/development process of the application and previous
formative evaluations (e.g., focus groups, usability testing), as these
will have an impact on adoption/use rates and help with interpreting
results.
subitem not at all important
1

2

3

4

5

essential
Does your paper address subitem 5-ii?
Copy and paste relevant sections from the manuscript (include quotes in
quotation marks "like this" to indicate direct quotes from your
manuscript), or elaborate on this item by providing additional
information not in the ms, or briefly explain why the item is not
applicable/relevant for your study
Your answer
Participatory design was used to develop the intervention. Details are
beyond the scope of the current MS. It is anticiated that they will be
submitted for publication in due course. "Following a participatory
design process [52-55], NHS staff (n=39), researchers, ACT
practitioners, mental health experts, and computer scientists worked
together to co-design the website and intervention through a series of
exploratory interviews, focus groups, usability sessions, and a pilot
evaluation".
5-iii) Revisions and updating
Revisions and updating. Clearly mention the date and/or version number
of the application/intervention (and comparator, if applicable)
evaluated, or describe whether the intervention underwent major changes
during the evaluation process, or whether the development and/or content
was “frozen” during the trial. Describe dynamic components such as news
feeds or changing content which may have an impact on the replicability
of the intervention (for unexpected events see item 3b).
subitem not at all important
1

2

3

4

5

essential
Does your paper address subitem 5-iii?
Copy and paste relevant sections from the manuscript (include quotes in
quotation marks "like this" to indicate direct quotes from your
manuscript), or elaborate on this item by providing additional
information not in the ms, or briefly explain why the item is not
applicable/relevant for your study
Your answer
The intervention is descrribed in the study. this was the feasibility
study to determine whether further work was feasible.
5-iv) Quality assurance methods
Provide information on quality assurance methods to ensure accuracy and
quality of information provided [1], if applicable.
subitem not at all important
1

2

3

4

5

essential
Does your paper address subitem 5-iv?
Copy and paste relevant sections from the manuscript (include quotes in
quotation marks "like this" to indicate direct quotes from your
manuscript), or elaborate on this item by providing additional
information not in the ms, or briefly explain why the item is not
applicable/relevant for your study
Your answer
the intervention was developed with appropiate mental health experts.
5-v) Ensure replicability by publishing the source code, and/or
providing screenshots/screen-capture video, and/or providing flowcharts
of the algorithms used
Ensure replicability by publishing the source code, and/or providing
screenshots/screen-capture video, and/or providing flowcharts of the
algorithms used. Replicability (i.e., other researchers should in
principle be able to replicate the study) is a hallmark of scientific
reporting.
subitem not at all important
1

2

3

4

5

essential
Does your paper address subitem 5-v?
Copy and paste relevant sections from the manuscript (include quotes in
quotation marks "like this" to indicate direct quotes from your
manuscript), or elaborate on this item by providing additional
information not in the ms, or briefly explain why the item is not
applicable/relevant for your study
Your answer
screen shots and images are prvded. Source code is not available as the
work is ongoing.
5-vi) Digital preservation
Digital preservation: Provide the URL of the application, but as the
intervention is likely to change or disappear over the course of the
years; also make sure the intervention is archived (Internet Archive,
webcitation.org
<https://www.google.com/url?q=http://webcitation.org&sa=D&ust=1592836154631000&usg=AFQjCNFaxc5VpxyohS0sz85RlAIkJEcC9w>,
and/or publishing the source code or screenshots/videos alongside the
article). As pages behind login screens cannot be archived, consider
creating demo pages which are accessible without login.
subitem not at all important
1

2

3

4

5

essential
Does your paper address subitem 5-vi?
Copy and paste relevant sections from the manuscript (include quotes in
quotation marks "like this" to indicate direct quotes from your
manuscript), or elaborate on this item by providing additional
information not in the ms, or briefly explain why the item is not
applicable/relevant for your study
Your answer
The work is ongoing so the URL to this version of the webiste cannot be
provided. No capacity to create multiple sites.
5-vii) Access
Access: Describe how participants accessed the application, in what
setting/context, if they had to pay (or were paid) or not, whether they
had to be a member of specific group. If known, describe how
participants obtained “access to the platform and Internet” [1]. To
ensure access for editors/reviewers/readers, consider to provide a
“backdoor” login account or demo mode for reviewers/readers to explore
the application (also important for archiving purposes, see vi).
subitem not at all important
1

2

3

4

5

essential
Does your paper address subitem 5-vii? *
Copy and paste relevant sections from the manuscript (include quotes in
quotation marks "like this" to indicate direct quotes from your
manuscript), or elaborate on this item by providing additional
information not in the ms, or briefly explain why the item is not
applicable/relevant for your study
Your answer
"Participants registered individually via the website....Once
registered, participants accessed the website freely by logging in to
their account"
5-viii) Mode of delivery, features/functionalities/components of the
intervention and comparator, and the theoretical framework
Describe mode of delivery, features/functionalities/components of the
intervention and comparator, and the theoretical framework [6] used to
design them (instructional strategy [1], behaviour change techniques,
persuasive features, etc., see e.g., [7, 8] for terminology). This
includes an in-depth description of the content (including where it is
coming from and who developed it) [1],” whether [and how] it is tailored
to individual circumstances and allows users to track their progress and
receive feedback” [6]. This also includes a description of communication
delivery channels and – if computer-mediated communication is a
component – whether communication was synchronous or asynchronous [6].
It also includes information on presentation strategies [1], including
page design principles, average amount of text on pages, presence of
hyperlinks to other resources, etc. [1].
subitem not at all important
1

2

3

4

5

essential
Does your paper address subitem 5-viii? *
Copy and paste relevant sections from the manuscript (include quotes in
quotation marks "like this" to indicate direct quotes from your
manuscript), or elaborate on this item by providing additional
information not in the ms, or briefly explain why the item is not
applicable/relevant for your study
Your answer
web-delivered, 4 trial arms 1:3 control:intervntion. Intervention
sequetianl module was based on ACT.
5-ix) Describe use parameters
Describe use parameters (e.g., intended “doses” and optimal timing for
use). Clarify what instructions or recommendations were given to the
user, e.g., regarding timing, frequency, heaviness of use, if any, or
was the intervention used ad libitum.
subitem not at all important
1

2

3

4

5

essential
Does your paper address subitem 5-ix?
Copy and paste relevant sections from the manuscript (include quotes in
quotation marks "like this" to indicate direct quotes from your
manuscript), or elaborate on this item by providing additional
information not in the ms, or briefly explain why the item is not
applicable/relevant for your study
Your answer
advised to use the website weekly to track their progress
5-x) Clarify the level of human involvement
Clarify the level of human involvement (care providers or health
professionals, also technical assistance) in the e-intervention or as
co-intervention (detail number and expertise of professionals involved,
if any, as well as “type of assistance offered, the timing and frequency
of the support, how it is initiated, and the medium by which the
assistance is delivered”. It may be necessary to distinguish between the
level of human involvement required for the trial, and the level of
human involvement required for a routine application outside of a RCT
setting (discuss under item 21 – generalizability).
subitem not at all important
1

2

3

4

5

essential
Does your paper address subitem 5-x?
Copy and paste relevant sections from the manuscript (include quotes in
quotation marks "like this" to indicate direct quotes from your
manuscript), or elaborate on this item by providing additional
information not in the ms, or briefly explain why the item is not
applicable/relevant for your study
Your answer
Automated, self guided, website, semi-automated email reminder. No human
involvement beyond the email reminder being sent.
5-xi) Report any prompts/reminders used
Report any prompts/reminders used: Clarify if there were prompts
(letters, emails, phone calls, SMS) to use the application, what
triggered them, frequency etc. It may be necessary to distinguish
between the level of prompts/reminders required for the trial, and the
level of prompts/reminders for a routine application outside of a RCT
setting (discuss under item 21 – generalizability).
subitem not at all important
1

2

3

4

5

essential
Does your paper address subitem 5-xi? *
Copy and paste relevant sections from the manuscript (include quotes in
quotation marks "like this" to indicate direct quotes from your
manuscript), or elaborate on this item by providing additional
information not in the ms, or briefly explain why the item is not
applicable/relevant for your study
Your answer
weekly email reminder sent to those who opted in
5-xii) Describe any co-interventions (incl. training/support)
Describe any co-interventions (incl. training/support): Clearly state
any interventions that are provided in addition to the targeted eHealth
intervention, as ehealth intervention may not be designed as stand-alone
intervention. This includes training sessions and support [1]. It may be
necessary to distinguish between the level of training required for the
trial, and the level of training for a routine application outside of a
RCT setting (discuss under item 21 – generalizability.
subitem not at all important
1

2

3

4

5

essential
Does your paper address subitem 5-xii? *
Copy and paste relevant sections from the manuscript (include quotes in
quotation marks "like this" to indicate direct quotes from your
manuscript), or elaborate on this item by providing additional
information not in the ms, or briefly explain why the item is not
applicable/relevant for your study
Your answer
The three intervemtion arms and their respective components are descried
"The intervention 1 group used Champions for Health plus the ACT-based
well-being module (ACTivate your Wellbeing). The intervention 2 ‘group
used Champions for Health plus ACTivate your Wellbeing, plus 5 premade
wellbeing-being films (see Multimedia Appendix 1). The intervention 3
group used Champions for Health plus ACTivate your Wellbeing, plus a
static social norm message"
6a) Completely defined pre-specified primary and secondary outcome
measures, including how and when they were assessed
Does your paper address CONSORT subitem 6a? *
Copy and paste relevant sections from the manuscript (include quotes in
quotation marks "like this" to indicate direct quotes from your
manuscript), or elaborate on this item by providing additional
information not in the ms, or briefly explain why the item is not
applicable/relevant for your study
Your answer
"All participants were required to provide consent using a checkbox
process prior to completing a registration form, which asked for
username, password, gender, age, location, self-rated health, self-rated
work performance, sickness leave in the past 6 months, quantity of
1-week absences in the past 30 days, and self-assessed primary outcome
measures." "In week 12 participants were reminded, via the home page and
weekly email, to complete the time 2 outcome measures"
6a-i) Online questionnaires: describe if they were validated for online
use and apply CHERRIES items to describe how the questionnaires were
designed/deployed
If outcomes were obtained through online questionnaires, describe if
they were validated for online use and apply CHERRIES items to describe
how the questionnaires were designed/deployed [9].
subitem not at all important
1

2

3

4

5

essential
Does your paper address subitem 6a-i?
Copy and paste relevant sections from manuscript text
Your answer
The questionnaires were used in their orgional form.
6a-ii) Describe whether and how “use” (including intensity of
use/dosage) was defined/measured/monitored
Describe whether and how “use” (including intensity of use/dosage) was
defined/measured/monitored (logins, logfile analysis, etc.).
Use/adoption metrics are important process outcomes that should be
reported in any ehealth trial.
subitem not at all important
1

2

3

4

5

essential
Does your paper address subitem 6a-ii?
Copy and paste relevant sections from manuscript text
Your answer
"Adherence was measured by completion of outcome measure at baseline and
postintervention" enrolment to module was measured as those users
completing the ernrolment questions for each module. Enagment
wasmeasured as a binary y/n use of the specified weekly track your
progress and try now points.
6a-iii) Describe whether, how, and when qualitative feedback from
participants was obtained
Describe whether, how, and when qualitative feedback from participants
was obtained (e.g., through emails, feedback forms, interviews, focus
groups).
subitem not at all important
1

2

3

4

5

essential
Does your paper address subitem 6a-iii?
Copy and paste relevant sections from manuscript text
Your answer
"We facilitated 2 one-to-one interviews ...and 2 focus groups...A total
of 15 participants contacted the principal researcher via email and 8
completed the [embedded] feedback survey".
6b) Any changes to trial outcomes after the trial commenced, with reasons
Does your paper address CONSORT subitem 6b? *
Copy and paste relevant sections from the manuscript (include quotes in
quotation marks "like this" to indicate direct quotes from your
manuscript), or elaborate on this item by providing additional
information not in the ms, or briefly explain why the item is not
applicable/relevant for your study
Your answer
n/a no changes made
7a) How sample size was determined
NPT: When applicable, details of whether and how the clustering by care provides or centers was addressed
7a-i) Describe whether and how expected attrition was taken into account
when calculating the sample size
Describe whether and how expected attrition was taken into account when
calculating the sample size.
subitem not at all important
1

2

3

4

5

essential
Does your paper address subitem 7a-i?
Copy and paste relevant sections from manuscript title (include quotes
in quotation marks "like this" to indicate direct quotes from your
manuscript), or elaborate on this item by providing additional
information not in the ms, or briefly explain why the item is not
applicable/relevant for your study
Your answer
"Feasibility trial designs do not commonly employ formal power
calculations [64]. As such we aimed to recruit 100 participants, 25 in
each trial arm, to allow comparison across groups and to explore the
study objectives."
7b) When applicable, explanation of any interim analyses and stopping
guidelines
Does your paper address CONSORT subitem 7b? *
Copy and paste relevant sections from the manuscript (include quotes in
quotation marks "like this" to indicate direct quotes from your
manuscript), or elaborate on this item by providing additional
information not in the ms, or briefly explain why the item is not
applicable/relevant for your study
Your answer
sopping guidelines were noted in the ethics application.
8a) Method used to generate the random allocation sequence
NPT: When applicable, how care providers were allocated to each trial group
Does your paper address CONSORT subitem 8a? *
Copy and paste relevant sections from the manuscript (include quotes in
quotation marks "like this" to indicate direct quotes from your
manuscript), or elaborate on this item by providing additional
information not in the ms, or briefly explain why the item is not
applicable/relevant for your study
Your answer
"A computer code written in Python randomly allocated each cluster to a
trial arm using a built-in randomization function"
8b) Type of randomisation; details of any restriction (such as blocking
and block size)
Does your paper address CONSORT subitem 8b? *
Copy and paste relevant sections from the manuscript (include quotes in
quotation marks "like this" to indicate direct quotes from your
manuscript), or elaborate on this item by providing additional
information not in the ms, or briefly explain why the item is not
applicable/relevant for your study
Your answer
1:3 control:intervention randomisation allocation. "The principal
researcher (MB) was blinded to cluster allocation throughout the trial;
participants were not" "Once registered, participants accessed the
website freely by logging in to their account. At this point,
participants found out whether they had access to the well-being
intervention"
9) Mechanism used to implement the random allocation sequence (such as
sequentially numbered containers), describing any steps taken to conceal
the sequence until interventions were assigned
Does your paper address CONSORT subitem 9? *
Copy and paste relevant sections from the manuscript (include quotes in
quotation marks "like this" to indicate direct quotes from your
manuscript), or elaborate on this item by providing additional
information not in the ms, or briefly explain why the item is not
applicable/relevant for your study
Your answer
"A computer code written in Python randomly allocated each cluster to a
trial arm using a built-in randomization function"
10) Who generated the random allocation sequence, who enrolled
participants, and who assigned participants to interventions
Does your paper address CONSORT subitem 10? *
Copy and paste relevant sections from the manuscript (include quotes in
quotation marks "like this" to indicate direct quotes from your
manuscript), or elaborate on this item by providing additional
information not in the ms, or briefly explain why the item is not
applicable/relevant for your study
Your answer
"A computer code written in Python randomly allocated each cluster to a
trial arm using a built-in randomization function" after registarion was
completed users were automatically allocated to a trial arm by the system.
11a) If done, who was blinded after assignment to interventions (for
example, participants, care providers, those assessing outcomes) and how
NPT: Whether or not administering co-interventions were blinded to group assignment
11a-i) Specify who was blinded, and who wasn’t
Specify who was blinded, and who wasn’t. Usually, in web-based trials it
is not possible to blind the participants [1, 3] (this should be clearly
acknowledged), but it may be possible to blind outcome assessors, those
doing data analysis or those administering co-interventions (if any).
subitem not at all important
1

2

3

4

5

essential
Does your paper address subitem 11a-i? *
Copy and paste relevant sections from the manuscript (include quotes in
quotation marks "like this" to indicate direct quotes from your
manuscript), or elaborate on this item by providing additional
information not in the ms, or briefly explain why the item is not
applicable/relevant for your study
Your answer
"The principal researcher (MB) was blinded to cluster allocation
throughout the trial; participants were not" "Once registered,
participants accessed the website freely by logging in to their account.
At this point, participants found out whether they had access to the
well-being intervention"
11a-ii) Discuss e.g., whether participants knew which intervention was
the “intervention of interest” and which one was the “comparator”
Informed consent procedures (4a-ii) can create biases and certain
expectations - discuss e.g., whether participants knew which
intervention was the “intervention of interest” and which one was the
“comparator”.
subitem not at all important
1

2

3

4

5

essential
Does your paper address subitem 11a-ii?
Copy and paste relevant sections from the manuscript (include quotes in
quotation marks "like this" to indicate direct quotes from your
manuscript), or elaborate on this item by providing additional
information not in the ms, or briefly explain why the item is not
applicable/relevant for your study
Your answer
"The principal researcher (MB) was blinded to cluster allocation
throughout the trial; participants were not" "Once registered,
participants accessed the website freely by logging in to their account.
At this point, participants found out whether they had access to the
well-being intervention"
11b) If relevant, description of the similarity of interventions
(this item is usually not relevant for ehealth trials as it refers to similarity of a placebo or sham intervention to a active medication/intervention)
Does your paper address CONSORT subitem 11b? *
Copy and paste relevant sections from the manuscript (include quotes in
quotation marks "like this" to indicate direct quotes from your
manuscript), or elaborate on this item by providing additional
information not in the ms, or briefly explain why the item is not
applicable/relevant for your study
Your answer
trial arms are described in MS. the component shared by all three
intervention arms is also described as follows, "We developed an
automated, interactive, 12-week, self-guided intervention called
ACTivate your Wellbeing for predetermined sequential release.
Recommended time spent on each week was 20 minutes per day, 3 days a
week. In addition to the structured modules, 3 pop-ups were available:
Green Space gallery, Sleep, and Relaxation. These could be accessed freely."
12a) Statistical methods used to compare groups for primary and
secondary outcomes
NPT: When applicable, details of whether and how the clustering by care providers or centers was addressed
Does your paper address CONSORT subitem 12a? *
Copy and paste relevant sections from the manuscript (include quotes in
quotation marks "like this" to indicate direct quotes from your
manuscript), or elaborate on this item by providing additional
information not in the ms, or briefly explain why the item is not
applicable/relevant for your study
Your answer
The feasibility study was not powered to test statistical significance,
but merely to explore the impact and effectiveness of the intervention
on lifestyle behavior change and well-being across trial arms.
12a-i) Imputation techniques to deal with attrition / missing values
Imputation techniques to deal with attrition / missing values: Not all
participants will use the intervention/comparator as intended and
attrition is typically high in ehealth trials. Specify how participants
who did not use the application or dropped out from the trial were
treated in the statistical analysis (a complete case analysis is
strongly discouraged, and simple imputation techniques such as LOCF may
also be problematic [4]).
subitem not at all important
1

2

3

4

5

essential
Does your paper address subitem 12a-i? *
Copy and paste relevant sections from the manuscript (include quotes in
quotation marks "like this" to indicate direct quotes from your
manuscript), or elaborate on this item by providing additional
information not in the ms, or briefly explain why the item is not
applicable/relevant for your study
Your answer
n/a we only reported a percentage of users who completed time 1 and time 2.
12b) Methods for additional analyses, such as subgroup analyses and
adjusted analyses
Does your paper address CONSORT subitem 12b? *
Copy and paste relevant sections from the manuscript (include quotes in
quotation marks "like this" to indicate direct quotes from your
manuscript), or elaborate on this item by providing additional
information not in the ms, or briefly explain why the item is not
applicable/relevant for your study
Your answer
"Descriptive statistics reported website registration and participant
characteristics. We conducted statistical analysis using nonparametric
methods in IBM SPSS version 26 (IBM Corporation) to explore baseline
characteristics of each trial arm. "
X26) REB/IRB Approval and Ethical Considerations [recommended as
subheading under "Methods"] (not a CONSORT item)
X26-i) Comment on ethics committee approval
subitem not at all important
1

2

3

4

5

essential
Does your paper address subitem X26-i?
Copy and paste relevant sections from the manuscript (include quotes in
quotation marks "like this" to indicate direct quotes from your
manuscript), or elaborate on this item by providing additional
information not in the ms, or briefly explain why the item is not
applicable/relevant for your study
Your answer
"The study received ethical approval from the College of the Human and
Health Sciences and the College of Medicine Research Ethics Committee,
Swansea University, Swansea, UK, and research and development approval
from Abertawe Bro Morgannwg University Health Board Joint Study Review
Committee 2017 as service evaluation."
x26-ii) Outline informed consent procedures
Outline informed consent procedures e.g., if consent was obtained
offline or online (how? Checkbox, etc.?), and what information was
provided (see 4a-ii). See [6] for some items to be included in informed
consent documents.
subitem not at all important
1

2

3

4

5

essential
Does your paper address subitem X26-ii?
Copy and paste relevant sections from the manuscript (include quotes in
quotation marks "like this" to indicate direct quotes from your
manuscript), or elaborate on this item by providing additional
information not in the ms, or briefly explain why the item is not
applicable/relevant for your study
Your answer
consent was obtained online prior to regsitarton an use of study website
"Participants registered individually via the website. All participants
were required to provide consent using a checkbox process prior to
completing a registration form"
X26-iii) Safety and security procedures
Safety and security procedures, incl. privacy considerations, and any
steps taken to reduce the likelihood or detection of harm (e.g.,
education and training, availability of a hotline)
subitem not at all important
1

2

3

4

5

essential
Does your paper address subitem X26-iii?
Copy and paste relevant sections from the manuscript (include quotes in
quotation marks "like this" to indicate direct quotes from your
manuscript), or elaborate on this item by providing additional
information not in the ms, or briefly explain why the item is not
applicable/relevant for your study
Your answer
The intervention was designed to boost wellbeing in an adult employed
population , contact details for the primary researcher were provided to
all users.
RESULTS
13a) For each group, the numbers of participants who were randomly
assigned, received intended treatment, and were analysed for the primary
outcome
NPT: The number of care providers or centers performing the intervention in each group and the number of patients treated by each care provider in each center
Does your paper address CONSORT subitem 13a? *
Copy and paste relevant sections from the manuscript (include quotes in
quotation marks "like this" to indicate direct quotes from your
manuscript), or elaborate on this item by providing additional
information not in the ms, or briefly explain why the item is not
applicable/relevant for your study
Your answer
CONSORT flow diagram included
13b) For each group, losses and exclusions after randomisation, together
with reasons
Does your paper address CONSORT subitem 13b? (NOTE: Preferably, this is
shown in a CONSORT flow diagram) *
Copy and paste relevant sections from the manuscript (include quotes in
quotation marks "like this" to indicate direct quotes from your
manuscript), or elaborate on this item by providing additional
information not in the ms, or briefly explain why the item is not
applicable/relevant for your study
Your answer
CONSORT flow diagram included
13b-i) Attrition diagram
Strongly recommended: An attrition diagram (e.g., proportion of
participants still logging in or using the intervention/comparator in
each group plotted over time, similar to a survival curve) or other
figures or tables demonstrating usage/dose/engagement.
subitem not at all important
1

2

3

4

5

essential
Does your paper address subitem 13b-i?
Copy and paste relevant sections from the manuscript or cite the figure
number if applicable (include quotes in quotation marks "like this" to
indicate direct quotes from your manuscript), or elaborate on this item
by providing additional information not in the ms, or briefly explain
why the item is not applicable/relevant for your study
Your answer
CONSORT flow diagram included and adherece reported.
14a) Dates defining the periods of recruitment and follow-up
Does your paper address CONSORT subitem 14a? *
Copy and paste relevant sections from the manuscript (include quotes in
quotation marks "like this" to indicate direct quotes from your
manuscript), or elaborate on this item by providing additional
information not in the ms, or briefly explain why the item is not
applicable/relevant for your study
Your answer
"We recruited participants between January 28 and February 7, 2019"
Follow up i.e. time 2 questionnaires requets was 12 weeks later.
14a-i) Indicate if critical “secular events” fell into the study period
Indicate if critical “secular events” fell into the study period, e.g.,
significant changes in Internet resources available or “changes in
computer hardware or Internet delivery resources”
subitem not at all important
1

2

3

4

5

essential
Does your paper address subitem 14a-i?
Copy and paste relevant sections from the manuscript (include quotes in
quotation marks "like this" to indicate direct quotes from your
manuscript), or elaborate on this item by providing additional
information not in the ms, or briefly explain why the item is not
applicable/relevant for your study
Your answer
n/a n changes made
14b) Why the trial ended or was stopped (early)
Does your paper address CONSORT subitem 14b? *
Copy and paste relevant sections from the manuscript (include quotes in
quotation marks "like this" to indicate direct quotes from your
manuscript), or elaborate on this item by providing additional
information not in the ms, or briefly explain why the item is not
applicable/relevant for your study
Your answer
n/a not stopped or ended early
15) A table showing baseline demographic and clinical characteristics
for each group
NPT: When applicable, a description of care providers (case volume, qualification, expertise, etc.) and centers (volume) in each group
Does your paper address CONSORT subitem 15? *
Copy and paste relevant sections from the manuscript (include quotes in
quotation marks "like this" to indicate direct quotes from your
manuscript), or elaborate on this item by providing additional
information not in the ms, or briefly explain why the item is not
applicable/relevant for your study
Your answer
table is included in MS
15-i) Report demographics associated with digital divide issues
In ehealth trials it is particularly important to report demographics
associated with digital divide issues, such as age, education, gender,
social-economic status, computer/Internet/ehealth literacy of the
participants, if known.
subitem not at all important
1

2

3

4

5

essential
Does your paper address subitem 15-i? *
Copy and paste relevant sections from the manuscript (include quotes in
quotation marks "like this" to indicate direct quotes from your
manuscript), or elaborate on this item by providing additional
information not in the ms, or briefly explain why the item is not
applicable/relevant for your study
Your answer
age groups o users are provided SES status was not collected and 'role'
within employment setting was not recorded in database due to an error,
this is noted in study limatations in MS.
16) For each group, number of participants (denominator) included in
each analysis and whether the analysis was by original assigned groups
16-i) Report multiple “denominators” and provide definitions
Report multiple “denominators” and provide definitions: Report N’s (and
effect sizes) “across a range of study participation [and use]
thresholds” [1], e.g., N exposed, N consented, N used more than x times,
N used more than y weeks, N participants “used” the
intervention/comparator at specific pre-defined time points of interest
(in absolute and relative numbers per group). Always clearly define
“use” of the intervention.
subitem not at all important
1

2

3

4

5

essential
Does your paper address subitem 16-i? *
Copy and paste relevant sections from the manuscript (include quotes in
quotation marks "like this" to indicate direct quotes from your
manuscript), or elaborate on this item by providing additional
information not in the ms, or briefly explain why the item is not
applicable/relevant for your study
Your answer
reported each time in MS
16-ii) Primary analysis should be intent-to-treat
Primary analysis should be intent-to-treat, secondary analyses could
include comparing only “users”, with the appropriate caveats that this
is no longer a randomized sample (see 18-i).
subitem not at all important
1

2

3

4

5

essential
Does your paper address subitem 16-ii?
Copy and paste relevant sections from the manuscript (include quotes in
quotation marks "like this" to indicate direct quotes from your
manuscript), or elaborate on this item by providing additional
information not in the ms, or briefly explain why the item is not
applicable/relevant for your study
Your answer
n/a feasinility study was not designed to detect differecnes in primay
outcome measures across group post intervention merely explore potential
changes.
17a) For each primary and secondary outcome, results for each group, and
the estimated effect size and its precision (such as 95% confidence
interval)
Does your paper address CONSORT subitem 17a? *
Copy and paste relevant sections from the manuscript (include quotes in
quotation marks "like this" to indicate direct quotes from your
manuscript), or elaborate on this item by providing additional
information not in the ms, or briefly explain why the item is not
applicable/relevant for your study
Your answer
n/a feasibility sudy
17a-i) Presentation of process outcomes such as metrics of use and
intensity of use
In addition to primary/secondary (clinical) outcomes, the presentation
of process outcomes such as metrics of use and intensity of use (dose,
exposure) and their operational definitions is critical. This does not
only refer to metrics of attrition (13-b) (often a binary variable), but
also to more continuous exposure metrics such as “average session
length”. These must be accompanied by a technical description how a
metric like a “session” is defined (e.g., timeout after idle time) [1]
(report under item 6a).
subitem not at all important
1

2

3

4

5

essential
Does your paper address subitem 17a-i?
Copy and paste relevant sections from the manuscript (include quotes in
quotation marks "like this" to indicate direct quotes from your
manuscript), or elaborate on this item by providing additional
information not in the ms, or briefly explain why the item is not
applicable/relevant for your study
Your answer
enrolment and engagment are explained in MS
17b) For binary outcomes, presentation of both absolute and relative
effect sizes is recommended
Does your paper address CONSORT subitem 17b? *
Copy and paste relevant sections from the manuscript (include quotes in
quotation marks "like this" to indicate direct quotes from your
manuscript), or elaborate on this item by providing additional
information not in the ms, or briefly explain why the item is not
applicable/relevant for your study
Your answer
n/a feasibility sudy
18) Results of any other analyses performed, including subgroup analyses
and adjusted analyses, distinguishing pre-specified from exploratory
Does your paper address CONSORT subitem 18? *
Copy and paste relevant sections from the manuscript (include quotes in
quotation marks "like this" to indicate direct quotes from your
manuscript), or elaborate on this item by providing additional
information not in the ms, or briefly explain why the item is not
applicable/relevant for your study
Your answer
n/a feasibility sudy
18-i) Subgroup analysis of comparing only users
A subgroup analysis of comparing only users is not uncommon in ehealth
trials, but if done, it must be stressed that this is a self-selected
sample and no longer an unbiased sample from a randomized trial (see
16-iii).
subitem not at all important
1

2

3

4

5

essential
Does your paper address subitem 18-i?
Copy and paste relevant sections from the manuscript (include quotes in
quotation marks "like this" to indicate direct quotes from your
manuscript), or elaborate on this item by providing additional
information not in the ms, or briefly explain why the item is not
applicable/relevant for your study
Your answer
n/a we only reported number of users in the trial arms who enrolled who
had the option to enrol.
19) All important harms or unintended effects in each group
(for specific guidance see CONSORT for harms)
Does your paper address CONSORT subitem 19? *
Copy and paste relevant sections from the manuscript (include quotes in
quotation marks "like this" to indicate direct quotes from your
manuscript), or elaborate on this item by providing additional
information not in the ms, or briefly explain why the item is not
applicable/relevant for your study
Your answer
n/a no unintended effects were identfied
19-i) Include privacy breaches, technical problems
Include privacy breaches, technical problems. This does not only include
physical “harm” to participants, but also incidents such as perceived or
real privacy breaches [1], technical problems, and other
unexpected/unintended incidents. “Unintended effects” also includes
unintended positive effects [2].
subitem not at all important
1

2

3

4

5

essential
Does your paper address subitem 19-i?
Copy and paste relevant sections from the manuscript (include quotes in
quotation marks "like this" to indicate direct quotes from your
manuscript), or elaborate on this item by providing additional
information not in the ms, or briefly explain why the item is not
applicable/relevant for your study
Your answer
n/a none were detected
19-ii) Include qualitative feedback from participants or observations
from staff/researchers
Include qualitative feedback from participants or observations from
staff/researchers, if available, on strengths and shortcomings of the
application, especially if they point to unintended/unexpected effects
or uses. This includes (if available) reasons for why people did or did
not use the application as intended by the developers.
subitem not at all important
1

2

3

4

5

essential
Does your paper address subitem 19-ii?
Copy and paste relevant sections from the manuscript (include quotes in
quotation marks "like this" to indicate direct quotes from your
manuscript), or elaborate on this item by providing additional
information not in the ms, or briefly explain why the item is not
applicable/relevant for your study
Your answer
participant extracts are included in MS to suport qualittaive analysis
and give examples.
DISCUSSION
22) Interpretation consistent with results, balancing benefits and
harms, and considering other relevant evidence
NPT: In addition, take into account the choice of the comparator, lack of or partial blinding, and unequal expertise of care providers or centers in each group
22-i) Restate study questions and summarize the answers suggested by the
data, starting with primary outcomes and process outcomes (use)
Restate study questions and summarize the answers suggested by the data,
starting with primary outcomes and process outcomes (use).
subitem not at all important
1

2

3

4

5

essential
Does your paper address subitem 22-i? *
Copy and paste relevant sections from the manuscript (include quotes in
quotation marks "like this" to indicate direct quotes from your
manuscript), or elaborate on this item by providing additional
information not in the ms, or briefly explain why the item is not
applicable/relevant for your study
Your answer
"This study explored the feasibility and acceptability of the inclusion
of an ACT-based well-being intervention, within an existing web-based,
workplace lifestyle behavior change program for health care staff..."
22-ii) Highlight unanswered new questions, suggest future research
Highlight unanswered new questions, suggest future research.
subitem not at all important
1

2

3

4

5

essential
Does your paper address subitem 22-ii?
Copy and paste relevant sections from the manuscript (include quotes in
quotation marks "like this" to indicate direct quotes from your
manuscript), or elaborate on this item by providing additional
information not in the ms, or briefly explain why the item is not
applicable/relevant for your study
Your answer
"This feasibility study was not powered to statistically assess the
impact on physical health. A full-scale randomized controlled trial with
wider-ranging recruitment methods and additional participant groups
would likely support this. We are hopeful the larger-scale trial will
answer this question. "
20) Trial limitations, addressing sources of potential bias,
imprecision, and, if relevant, multiplicity of analyses
20-i) Typical limitations in ehealth trials
Typical limitations in ehealth trials: Participants in ehealth trials
are rarely blinded. Ehealth trials often look at a multiplicity of
outcomes, increasing risk for a Type I error. Discuss biases due to
non-use of the intervention/usability issues, biases through informed
consent procedures, unexpected events.
subitem not at all important
1

2

3

4

5

essential
Does your paper address subitem 20-i? *
Copy and paste relevant sections from the manuscript (include quotes in
quotation marks "like this" to indicate direct quotes from your
manuscript), or elaborate on this item by providing additional
information not in the ms, or briefly explain why the item is not
applicable/relevant for your study
Your answer
several limitatations are discused in the MS "the small sample recruited
for this feasibility study limited the statistical analysis"
"intervention 1 had a high number of participants excluded from the
analysis as a result of incomplete registration data" "low adherence"
"due to an error in the database, which has been amended, we were not
able to examine health care worker role in relation to self-reported
absenteeism"
21) Generalisability (external validity, applicability) of the trial
findings
NPT: External validity of the trial findings according to the intervention, comparators, patients, and care providers or centers involved in the trial
21-i) Generalizability to other populations
Generalizability to other populations: In particular, discuss
generalizability to a general Internet population, outside of a RCT
setting, and general patient population, including applicability of the
study results for other organizations
subitem not at all important
1

2

3

4

5

essential
Does your paper address subitem 21-i?
Copy and paste relevant sections from the manuscript (include quotes in
quotation marks "like this" to indicate direct quotes from your
manuscript), or elaborate on this item by providing additional
information not in the ms, or briefly explain why the item is not
applicable/relevant for your study
Your answer
"The inclusion of ACTivate your Wellbeing within the Champions for
Health program created a multifaceted program free and easily accessible
to a range of health care staff."
21-ii) Discuss if there were elements in the RCT that would be different
in a routine application setting
Discuss if there were elements in the RCT that would be different in a
routine application setting (e.g., prompts/reminders, more human
involvement, training sessions or other co-interventions) and what
impact the omission of these elements could have on use, adoption, or
outcomes if the intervention is applied outside of a RCT setting.
subitem not at all important
1

2

3

4

5

essential
Does your paper address subitem 21-ii?
Copy and paste relevant sections from the manuscript (include quotes in
quotation marks "like this" to indicate direct quotes from your
manuscript), or elaborate on this item by providing additional
information not in the ms, or briefly explain why the item is not
applicable/relevant for your study
Your answer
not intended for a routine setting but the differeces would be that all
users would be eligable to access the intervntion and not just those
randomised to it. this might increase the number of users who enrolled
and engaged with it.
OTHER INFORMATION
23) Registration number and name of trial registry
Does your paper address CONSORT subitem 23? *
Copy and paste relevant sections from the manuscript (include quotes in
quotation marks "like this" to indicate direct quotes from your
manuscript), or elaborate on this item by providing additional
information not in the ms, or briefly explain why the item is not
applicable/relevant for your study
Your answer
International Standard Randomized Controlled Trial Number (ISRCTN)
50074817; http://www.isrctn.com/ISRCTN50074817
24) Where the full trial protocol can be accessed, if available
Does your paper address CONSORT subitem 24? *
Cite a Multimedia Appendix, other reference, or copy and paste relevant
sections from the manuscript (include quotes in quotation marks "like
this" to indicate direct quotes from your manuscript), or elaborate on
this item by providing additional information not in the ms, or briefly
explain why the item is not applicable/relevant for your study
Your answer
International Standard Randomized Controlled Trial Number (ISRCTN)
50074817; http://www.isrctn.com/ISRCTN50074817
25) Sources of funding and other support (such as supply of drugs), role
of funders
Does your paper address CONSORT subitem 25? *
Copy and paste relevant sections from the manuscript (include quotes in
quotation marks "like this" to indicate direct quotes from your
manuscript), or elaborate on this item by providing additional
information not in the ms, or briefly explain why the item is not
applicable/relevant for your study
Your answer
"This research was conducted independently with the support of a
research grant from Healthcare Research Wales (SCS-14-11). The funders
had no role in study design, data collection and analyses, decision to
publish, or preparation of the manuscript. Thank you to eHealth Digital
Media Ltd, Swansea, UK, who kindly provided the PocketMedic well-being
films."
X27) Conflicts of Interest (not a CONSORT item)
X27-i) State the relation of the study team towards the system being
evaluated
In addition to the usual declaration of interests (financial or
otherwise), also state the relation of the study team towards the system
being evaluated, i.e., state if the authors/evaluators are distinct from
or identical with the developers/sponsors of the intervention.
subitem not at all important
1

2

3

4

5

essential
Does your paper address subitem X27-i?
Copy and paste relevant sections from the manuscript (include quotes in
quotation marks "like this" to indicate direct quotes from your
manuscript), or elaborate on this item by providing additional
information not in the ms, or briefly explain why the item is not
applicable/relevant for your study
Your answer
The primary researcher was the first author, the ACT expert was the
second author, the programmer was the fourth author. The work was
undertaken as part of the primary researchers PHD.
About the CONSORT EHEALTH checklist
As a result of using this checklist, did you make changes in your
manuscript? *
yes, major changes

yes, minor changes

no

What were the most important changes you made as a result of using this
checklist?
Your answer
flow diagram
How much time did you spend on going through the checklist INCLUDING
making changes in your manuscript *
Your answer
A long time.
As a result of using this checklist, do you think your manuscript has
improved? *
yes

no

Other:

Would you like to become involved in the CONSORT EHEALTH group?
This would involve for example becoming involved in participating in a
workshop and writing an "Explanation and Elaboration" document
yes

no

Other:

Any other comments or questions on CONSORT EHEALTH
Your answer
STOP - Save this form as PDF before you click submit
To generate a record that you filled in this form, we recommend to generate a PDF of this page (on a Mac, simply select "print" and then select "print as PDF") before you submit it. 

When you submit your (revised) paper to JMIR, please upload the PDF as supplementary file. 

Don't worry if some text in the textboxes is cut off, as we still have the complete information in our database. Thank you!
Final step: Click submit !
Click submit so we have your answers in our database! 
Submit
Never submit passwords through Google Forms.

This content is neither created nor endorsed by Google. Report Abuse
<https://docs.google.com/forms/d/e/1FAIpQLSfZBSUp1bwOc_OimqcS64RdfIAFvmrTSkZQL2-3O8O9hrL5Sw/reportabuse?hl=en_US&source=https://docs.google.com/forms/d/e/1FAIpQLSfZBSUp1bwOc_OimqcS64RdfIAFvmrTSkZQL2-3O8O9hrL5Sw/viewform?hl%3Den_US%26formkey%3DdGlKd2Z2Q1lNSGQ0THl1azM5MS1aWWc6MA%26rm%3Dfull>
- Terms of Service <https://policies.google.com/terms> - Privacy Policy
<https://policies.google.com/privacy>
Google Forms
<https://www.google.com/forms/about/?utm_source=product&utm_medium=forms_logo&utm_campaign=forms>
 
 
